# Supplementary material for: Analysis of the key influencing factors of China’s cross-border e-commerce ecosystem based on the DEMATEL-ISM method
Source: PLoS One. 2023 Aug 10;18(8):e0287401. doi: 10.1371/journal.pone.0287401 (PMC10414612; doi:10.1371/journal.pone.0287401)
Supplement: S1 Dataset — (XLSX) [file pone.0287401.s001.xlsx]

## Sheet: Average
Factors	S1	S2	S3	S4	S5	S6	S7	S8	S9	S10	S11	S12	S13	S14	S15	S16	S17	S18	S19
S1	0	4	3	3.5	3	2.5	2.5	3	3.5	3	2.5	2.5	2.5	3.5	3	3	3	3.5	2
S2	3.5	0	2	1	1	2	2	1.5	3	3.5	2	2	2	3	2	2.5	2.5	3	1
S3	2.5	3	0	2.5	2	2.5	2	2	2	2	2	1	1.5	2.5	2	2.5	2	2.5	1.5
S4	3	2	1	0	2	1	1	1	2	2	1.5	1	1.5	3	2	2.5	2.5	2.5	1
S5	1	0.5	1	1	0	1	1	1	2	1	1.5	1	1.5	2.5	2	2	2	1.5	1
S6	3	2.5	2.5	3	2.5	0	1	2	1.5	2	2	1	1.5	2.5	2	3	3	3	2
S7	0.5	0.5	0.5	0.5	0.5	1	0	1.5	1	1.5	2.5	1.5	2	1	1.5	1	1.5	1.5	1.5
S8	1	0.5	0.5	0.5	0.5	1	2	0	1	1	2.5	1.5	2	1	1	1	1.5	1.5	1.5
S9	1	1	1	1.5	1.5	1	1	2.5	0	1.5	1.5	1	2	2.5	1	2.5	2.5	1.5	2.5
S10	2	1	0.5	0.5	0.5	1	2	1	1	0	2.5	1.5	2	1.5	1.5	1	1	2	2
S11	1.5	0.5	1	1	0.5	0	2	2.5	1	1.5	0	3	2	2.5	2	1.5	1	1.5	1
S12	1	0.5	0.5	0.5	0.5	1	1	2	1	1	3	0	2.5	1.5	1	0.5	0.5	1.5	1.5
S13	1	1	0.5	0.5	0.5	1	1	2	1	1	3	3.5	0	1.5	1	0.5	0.5	1.5	1.5
S14	1	0.5	0.5	1.5	1.5	1	1	1	1.5	2	2	2	2	0	3.5	1	1	2	2
S15	2.5	1	1	1.5	1.5	1	2	1.5	1.5	2	2.5	2	2	2	0	1.5	1	2.5	2
S16	3	1.5	2.5	3	2.5	2	1	3.5	1.5	2.5	2	3	3.5	2.5	2	0	3.5	3	2.5
S17	3.5	3.5	3.5	3.5	2.5	2	3	3.5	3	2.5	2	2	1.5	3	2.5	2.5	0	2.5	1.5
S18	1.5	1	1.5	1	1.5	1	2	3	1	1.5	2.5	3	3	2.5	2	2.5	2	0	2.5
S19	1	1	0	0	0	0.5	0.5	0	0.5	0	0	0	0.5	1	0.5	1	1	0.5	0

## Sheet: Lei Bing
	Dear experts and scholars: Our research team is currently conducting a study on the factors influencing cross-border e-commerce ecosystem in China. There are a total of 19 factors listed below, and we kindly request that you rate the degree of mutual influence between these factors. The scoring system is a five-point scale from 0 to 4 (0 indicating no influence, and 4 indicating very strong influ…
Factors	S1	S2	S3	S4	S5	S6	S7	S8	S9	S10	S11	S12	S13	S14	S15	S16	S17	S18	S19
S1	0	4	3	3	3	2	1	3	3	3	1	2	2	3	4	4	3	3	1
S2	4	0	2	1	1	1	2	1	4	4	2	1	1	3	1	2	3	3	1
S3	2	4	0	2	3	2	3	3	3	2	2	1	1	2	2	3	1	1	2
S4	4	3	2	0	1	1	1	1	2	2	1	1	2	3	2	3	3	3	1
S5	0	0	1	1	0	1	1	1	1	1	2	1	1	3	2	1	1	2	1
S6	3	1	1	3	2	0	1	2	2	2	1	1	2	3	2	3	3	3	2
S7	0	0	1	0	0	1	0	2	1	1	2	2	1	1	1	1	2	1	2
S8	2	1	0	0	1	1	3	0	1	1	3	2	2	1	1	1	2	2	1
S9	1	2	1	2	2	1	1	2	0	2	1	1	2	3	1	3	2	1	3
S10	3	2	1	1	0	1	3	1	1	0	3	2	2	2	2	1	1	2	2
S11	3	0	1	1	1	1	1	3	1	1	0	4	2	1	2	1	1	2	1
S12	1	0	0	0	0	1	1	1	1	1	3	0	3	1	1	1	0	1	2
S13	1	2	1	1	1	1	1	3	1	1	3	4	0	2	1	1	1	2	1
S14	1	1	1	2	2	0	1	1	1	3	1	2	2	0	4	1	1	1	2
S15	2	1	1	3	3	1	2	2	2	2	3	2	2	2	0	2	1	3	2
S16	2	2	2	2	1	3	1	4	1	1	2	3	3	3	2	0	3	3	3
S17	3	4	4	4	3	1	3	2	3	2	2	2	2	3	2	3	0	2	2
S18	2	1	2	1	1	1	2	3	1	1	2	4	3	3	2	1	2	0	2
S19	1	1	0	0	0	0	0	0	0	0	0	0	0	1	1	1	1	0	0

## Sheet: Wei Mingxia
	Dear experts and scholars: Our research team is currently conducting a study on the factors influencing cross-border e-commerce ecosystem in China. There are a total of 19 factors listed below, and we kindly request that you rate the degree of mutual influence between these factors. The scoring system is a five-point scale from 0 to 4 (0 indicating no influence, and 4 indicating very strong influ…
Factors	S1	S2	S3	S4	S5	S6	S7	S8	S9	S10	S11	S12	S13	S14	S15	S16	S17	S18	S19
S1	0	4	4	3	2	1	3	3	3	3	3	2	3	4	4	3	2	3	2
S2	3	0	2	1	1	3	2	2	3	3	2	3	3	3	2	2	3	3	1
S3	2	2	0	2	3	3	3	2	1	2	2	1	2	2	1	3	2	2	1
S4	2	3	1	0	1	1	1	1	2	2	2	1	1	3	2	3	3	3	1
S5	1	0	1	1	0	1	1	1	3	1	1	1	2	3	2	2	2	2	1
S6	3	1	2	3	2	0	1	3	2	2	3	1	1	3	2	3	3	4	2
S7	0	0	1	1	0	1	0	1	1	2	2	1	2	1	1	1	2	2	1
S8	2	1	0	1	1	1	3	0	1	1	3	2	2	1	1	1	1	1	2
S9	1	2	1	1	3	1	1	2	0	2	2	1	2	3	1	3	2	2	3
S10	3	2	1	0	0	0	1	1	1	0	3	2	2	2	2	1	1	2	2
S11	2	0	1	1	1	1	3	3	1	1	0	2	2	2	2	1	1	1	1
S12	1	0	1	1	1	1	1	3	1	1	3	0	3	2	1	1	0	2	1
S13	1	2	0	0	0	2	1	1	1	1	3	4	0	1	1	0	1	1	2
S14	1	1	1	2	2	1	1	1	2	2	3	2	2	0	4	1	1	3	2
S15	2	1	1	3	1	1	2	2	1	3	3	2	2	2	0	2	1	3	2
S16	4	2	2	2	2	3	1	2	2	3	2	3	3	3	2	0	3	3	3
S17	3	4	4	4	3	1	3	4	3	3	2	2	2	3	3	3	0	2	2
S18	2	1	2	1	1	1	2	3	1	2	2	3	3	3	2	2	2	0	3
S19	1	2	0	0	0	0	0	0	1	0	0	0	0	1	1	1	1	1	0

## Sheet: Xiao Kaihong
	Dear experts and scholars: Our research team is currently conducting a study on the factors influencing cross-border e-commerce ecosystem in China. There are a total of 19 factors listed below, and we kindly request that you rate the degree of mutual influence between these factors. The scoring system is a five-point scale from 0 to 4 (0 indicating no influence, and 4 indicating very strong influ…
Factors	S1	S2	S3	S4	S5	S6	S7	S8	S9	S10	S11	S12	S13	S14	S15	S16	S17	S18	S19
S1	0	4	4	3	2	3	3	3	4	3	3	3	2	3	2	4	2	4	1
S2	4	0	2	1	1	1	3	1	3	3	2	2	2	3	2	2	3	2	1
S3	2	3	0	2	3	3	1	2	2	2	2	1	1	2	2	3	2	2	1
S4	2	3	1	0	1	1	1	1	3	2	1	1	2	3	1	3	3	3	1
S5	1	0	1	1	0	1	1	1	2	1	2	1	1	3	2	2	2	2	1
S6	3	2	2	3	2	0	1	2	1	2	2	1	2	3	2	3	3	3	2
S7	0	0	1	0	1	1	0	1	1	2	2	2	2	1	1	1	2	1	2
S8	1	1	0	0	0	1	2	0	1	1	3	1	1	1	1	1	1	2	1
S9	2	1	1	2	2	1	1	2	0	1	1	2	2	3	1	3	1	1	3
S10	1	1	1	1	0	1	2	1	1	0	3	2	2	2	2	1	1	3	2
S11	2	0	1	1	1	1	2	3	1	2	0	3	2	2	2	1	1	2	1
S12	1	0	0	1	0	2	1	2	1	1	3	0	2	1	1	1	0	1	2
S13	1	1	1	0	1	1	1	2	1	1	3	4	0	2	1	0	1	2	1
S14	1	1	0	3	3	1	1	1	1	2	2	1	2	0	4	1	1	2	2
S15	2	1	1	1	2	1	2	1	2	2	3	2	2	2	0	2	1	3	2
S16	3	2	1	3	2	3	1	3	1	2	2	3	3	3	2	0	3	3	3
S17	4	4	4	3	3	1	4	3	3	3	2	2	2	3	3	3	0	2	2
S18	2	1	2	1	1	1	2	3	1	2	2	3	3	3	2	2	2	0	3
S19	1	1	0	0	0	1	1	0	0	0	0	0	0	1	1	1	1	0	0

## Sheet: Yan Shuai
	Dear experts and scholars: Our research team is currently conducting a study on the factors influencing cross-border e-commerce ecosystem in China. There are a total of 19 factors listed below, and we kindly request that you rate the degree of mutual influence between these factors. The scoring system is a five-point scale from 0 to 4 (0 indicating no influence, and 4 indicating very strong influ…
Factors	S1	S2	S3	S4	S5	S6	S7	S8	S9	S10	S11	S12	S13	S14	S15	S16	S17	S18	S19
S1	0	4	4	3	3	3	3	2	4	3	3	3	3	4	3	2	3	3	3
S2	3	0	1	1	1	3	3	2	3	4	2	2	2	3	2	1	3	4	1
S3	2	3	0	1	1	1	1	2	2	3	2	1	2	1	2	3	2	2	1
S4	4	3	1	0	3	1	1	1	1	1	2	1	1	3	2	3	2	3	1
S5	1	0	1	1	0	1	1	1	2	1	1	1	2	3	1	2	2	2	1
S6	3	2	2	3	2	0	1	2	1	2	2	1	1	3	2	3	3	3	2
S7	0	0	1	1	1	1	0	2	1	2	1	1	2	1	1	1	2	2	1
S8	1	1	0	1	0	1	2	0	1	1	3	2	3	1	1	1	1	1	2
S9	1	1	1	2	1	1	1	1	0	2	2	2	2	3	1	3	2	2	3
S10	3	1	1	0	0	1	2	1	1	0	1	2	2	2	2	1	1	3	2
S11	2	0	1	1	1	1	2	3	1	2	0	3	2	2	2	1	1	1	1
S12	1	0	1	1	1	1	1	2	1	1	3	0	2	2	1	1	0	2	1
S13	1	1	0	0	0	1	1	2	1	1	3	4	0	1	1	0	1	1	2
S14	2	1	0	3	1	2	1	1	2	2	2	3	2	0	4	1	1	2	2
S15	1	1	1	1	2	1	2	1	1	2	3	2	2	1	0	2	1	3	1
S16	3	2	1	3	2	1	1	3	2	3	2	3	3	2	2	0	3	3	3
S17	4	4	4	3	3	3	2	3	3	2	2	2	2	3	3	3	0	1	1
S18	2	1	2	1	2	1	2	3	1	2	1	3	3	3	2	2	3	0	3
S19	1	1	0	0	0	1	0	0	1	0	0	0	0	1	1	1	1	1	0

## Sheet: Tang Feiyan
	Dear experts and scholars: Our research team is currently conducting a study on the factors influencing cross-border e-commerce ecosystem in China. There are a total of 19 factors listed below, and we kindly request that you rate the degree of mutual influence between these factors. The scoring system is a five-point scale from 0 to 4 (0 indicating no influence, and 4 indicating very strong influ…
Factors	S1	S2	S3	S4	S5	S6	S7	S8	S9	S10	S11	S12	S13	S14	S15	S16	S17	S18	S19
S1	0	4	3	4	3	2	2	3	3	3	2	3	3	4	2	3	3	4	3
S2	4	0	1	1	1	1	3	1	3	3	3	2	2	3	2	3	3	3	1
S3	1	3	0	3	1	3	2	2	2	2	1	1	1	3	2	2	2	3	1
S4	2	3	1	0	3	1	1	1	2	2	1	1	2	3	2	3	2	1	1
S5	1	0	1	1	0	1	1	1	2	1	2	1	1	2	2	2	2	2	1
S6	4	3	3	3	1	0	1	2	2	2	2	1	2	3	1	4	3	3	2
S7	0	0	1	0	1	1	0	1	1	2	3	2	2	1	1	1	2	1	2
S8	1	1	0	0	0	1	2	0	1	1	2	1	2	1	1	1	1	2	1
S9	1	1	1	2	1	1	1	3	0	1	1	2	1	1	1	3	3	1	3
S10	2	1	0	1	0	1	2	1	1	0	3	2	2	2	2	1	1	2	2
S11	2	0	1	1	1	1	2	3	1	2	0	3	2	3	3	1	1	2	1
S12	1	0	1	1	0	0	1	2	1	1	3	0	2	1	1	1	0	1	2
S13	1	1	0	1	1	1	1	2	1	1	3	4	0	2	1	0	1	2	1
S14	1	1	1	1	1	1	1	1	1	2	3	2	1	0	4	1	1	2	2
S15	3	1	1	1	2	1	2	1	2	2	2	2	2	3	0	2	1	1	3
S16	3	3	3	3	3	1	1	3	1	3	2	3	3	2	2	0	3	3	3
S17	4	4	4	3	1	3	3	3	3	2	2	2	2	3	3	1	0	3	1
S18	3	1	2	1	2	1	2	3	1	2	3	2	3	3	3	3	1	0	3
S19	2	1	0	0	0	1	1	0	0	0	0	0	0	1	1	1	1	0	0

## Sheet: Vice Director A
	Dear experts and scholars: Our research team is currently conducting a study on the factors influencing cross-border e-commerce ecosystem in China. There are a total of 19 factors listed below, and we kindly request that you rate the degree of mutual influence between these factors. The scoring system is a five-point scale from 0 to 4 (0 indicating no influence, and 4 indicating very strong influ…
Factors	S1	S2	S3	S4	S5	S6	S7	S8	S9	S10	S11	S12	S13	S14	S15	S16	S17	S18	S19
S1	0	4	2	4	2	2	2	3	4	3	2	3	2	3	3	3	4	3	1
S2	3	0	1	1	1	3	1	2	3	4	2	2	2	3	3	3	3	3	1
S3	3	3	0	3	1	1	2	1	2	2	2	1	2	3	2	2	2	3	1
S4	3	2	1	0	3	1	1	1	2	2	2	1	1	3	2	3	2	2	1
S5	1	1	1	1	0	1	1	1	2	1	1	1	2	2	2	2	2	2	1
S6	3	3	3	3	3	0	1	1	2	2	2	1	1	3	2	2	3	3	2
S7	1	1	0	1	0	1	0	2	1	1	3	1	2	1	2	1	2	2	1
S8	1	1	1	1	1	1	1	0	1	1	2	2	2	1	1	1	1	2	2
S9	2	1	1	1	1	1	1	3	0	2	2	2	3	2	1	3	3	2	3
S10	1	1	0	0	1	1	2	1	1	0	3	2	2	1	1	1	1	2	2
S11	1	1	1	1	0	1	2	3	1	1	0	3	2	3	2	2	1	1	1
S12	1	1	0	1	1	2	1	2	1	1	3	0	1	2	0	1	1	2	1
S13	1	1	1	0	0	1	1	2	1	1	3	3	0	1	1	0	0	1	2
S14	1	1	0	1	1	1	1	1	2	2	2	2	3	0	3	1	1	2	1
S15	3	1	1	1	2	1	2	1	1	2	1	2	2	2	0	1	1	2	2
S16	3	1	3	3	3	1	1	3	2	3	2	3	4	2	2	0	3	2	3
S17	4	3	3	3	2	3	3	3	3	3	2	3	1	3	3	2	0	3	1
S18	1	1	1	1	2	1	2	3	1	2	3	3	3	3	1	3	2	0	3
S19	2	1	0	0	0	0	0	0	1	0	0	0	1	1	0	1	1	1	0

## Sheet: Leader B
	Dear experts and scholars: Our research team is currently conducting a study on the factors influencing cross-border e-commerce ecosystem in China. There are a total of 19 factors listed below, and we kindly request that you rate the degree of mutual influence between these factors. The scoring system is a five-point scale from 0 to 4 (0 indicating no influence, and 4 indicating very strong influ…
Factors	S1	S2	S3	S4	S5	S6	S7	S8	S9	S10	S11	S12	S13	S14	S15	S16	S17	S18	S19
S1	0	4	3	4	3	3	1	3	4	3	1	2	2	3	4	4	2	4	3
S2	3	0	1	1	1	2	1	1	3	3	2	2	2	3	2	3	3	3	1
S3	3	3	0	3	2	3	2	2	2	2	2	1	1	3	3	2	2	3	2
S4	4	1	1	0	2	1	1	1	2	2	1	1	2	3	2	1	1	2	1
S5	1	1	1	1	0	1	1	1	2	1	2	1	1	2	2	2	2	1	1
S6	2	3	3	3	3	0	1	2	2	2	2	1	2	1	2	3	4	2	2
S7	1	1	0	0	1	1	0	1	1	2	3	2	2	1	2	1	1	1	2
S8	0	0	1	0	0	1	2	0	1	1	2	1	2	1	1	1	2	2	1
S9	1	1	1	1	1	1	1	3	0	1	1	1	2	2	1	2	3	1	3
S10	2	1	0	1	1	1	2	1	1	0	3	1	1	1	1	1	1	2	2
S11	1	1	1	1	0	2	2	3	1	2	0	3	2	3	2	2	1	2	1
S12	2	1	1	0	1	1	1	2	1	1	3	0	3	1	1	0	1	1	2
S13	1	1	0	1	0	1	1	2	1	1	3	3	0	2	1	1	0	2	1
S14	1	0	1	1	1	1	1	1	1	1	2	2	2	0	3	1	1	2	3
S15	3	1	1	1	1	1	2	1	2	2	2	2	1	2	0	1	1	2	2
S16	3	1	3	3	3	2	1	3	2	2	2	2	4	1	1	0	4	4	3
S17	4	3	3	3	2	2	3	3	3	1	2	1	1	3	3	2	0	3	1
S18	1	1	1	1	2	1	2	3	1	2	3	3	3	3	2	3	2	0	3
S19	1	1	0	0	0	1	1	0	0	0	0	0	1	1	0	1	1	0	0

## Sheet: Consumer 1
	Dear experts and scholars: Our research team is currently conducting a study on the factors influencing cross-border e-commerce ecosystem in China. There are a total of 19 factors listed below, and we kindly request that you rate the degree of mutual influence between these factors. The scoring system is a five-point scale from 0 to 4 (0 indicating no influence, and 4 indicating very strong influ…
Factors	S1	S2	S3	S4	S5	S6	S7	S8	S9	S10	S11	S12	S13	S14	S15	S16	S17	S18	S19
S1	0	4	3	4	4	2	3	3	3	2	3	3	3	4	3	2	3	3	2
S2	3	0	3	1	1	2	1	2	3	4	2	2	2	3	2	3	2	3	1
S3	3	3	0	3	2	3	2	2	2	2	2	1	2	3	2	1	3	3	2
S4	3	1	1	0	2	1	1	1	2	2	2	1	1	4	3	3	3	2	1
S5	1	1	1	1	0	1	1	1	2	1	1	1	2	1	2	3	3	1	1
S6	3	3	3	3	3	0	1	2	2	2	2	1	1	3	2	3	2	3	2
S7	1	1	0	1	0	1	0	1	1	1	3	1	2	1	2	1	1	2	1
S8	1	0	1	1	1	1	1	0	1	1	1	2	2	1	1	1	2	1	2
S9	1	1	1	1	1	1	1	3	0	2	2	1	2	2	1	2	3	2	2
S10	2	1	0	0	1	1	2	1	1	0	3	1	3	1	1	1	1	2	1
S11	1	1	1	1	0	1	2	2	1	1	0	3	2	3	2	2	1	1	1
S12	1	1	1	0	1	0	1	2	1	1	3	0	3	2	1	0	1	2	1
S13	1	1	0	1	0	1	1	2	1	1	4	3	0	1	1	1	0	1	2
S14	1	0	1	1	1	1	1	1	2	2	2	2	2	0	3	1	1	2	2
S15	3	1	1	1	1	1	2	2	1	2	2	2	3	2	0	1	1	2	2
S16	3	1	3	3	3	2	1	3	2	3	2	3	4	3	3	0	4	3	2
S17	3	3	3	3	2	2	3	3	3	3	3	2	1	4	3	2	0	3	1
S18	1	1	1	1	2	1	2	3	1	1	3	3	3	1	2	3	2	0	3
S19	1	1	0	0	0	1	0	0	1	0	0	0	1	1	0	1	1	1	0

## Sheet: Consumer 2
	Dear experts and scholars: Our research team is currently conducting a study on the factors influencing cross-border e-commerce ecosystem in China. There are a total of 19 factors listed below, and we kindly request that you rate the degree of mutual influence between these factors. The scoring system is a five-point scale from 0 to 4 (0 indicating no influence, and 4 indicating very strong influ…
Factors	S1	S2	S3	S4	S5	S6	S7	S8	S9	S10	S11	S12	S13	S14	S15	S16	S17	S18	S19
S1	0	4	2	4	3	3	3	3	4	3	3	2	3	4	3	3	4	4	3
S2	4	0	3	1	1	2	2	1	3	3	1	2	2	3	2	3	2	3	1
S3	3	3	0	3	2	3	2	2	2	1	3	1	2	3	2	3	2	3	2
S4	3	1	1	0	2	1	1	1	2	3	1	1	2	2	2	2	3	3	1
S5	2	1	1	1	0	1	1	1	2	1	2	1	1	3	3	2	2	1	1
S6	3	3	3	3	3	0	1	2	1	1	2	1	2	2	2	3	3	3	2
S7	1	1	0	1	1	1	0	2	1	1	3	2	2	1	2	1	1	1	2
S8	1	0	1	1	0	1	2	0	1	1	3	1	2	1	1	1	2	2	1
S9	1	1	1	1	1	1	1	3	0	2	1	1	2	3	1	2	3	1	2
S10	2	1	0	0	1	2	2	1	1	0	2	1	2	1	1	1	1	2	3
S11	1	1	1	1	0	1	2	2	1	1	0	3	1	3	2	2	1	2	1
S12	1	1	1	0	1	1	1	2	1	1	3	0	3	1	1	0	1	2	2
S13	1	1	1	1	1	1	1	2	1	1	2	3	0	2	1	1	0	2	1
S14	1	0	0	1	1	1	1	1	1	2	2	2	2	0	3	1	1	2	2
S15	3	1	1	1	1	2	2	2	2	1	3	1	2	2	0	2	1	3	2
S16	3	1	3	3	3	2	1	3	1	3	2	3	4	3	2	0	4	3	2
S17	3	3	3	4	3	2	3	3	3	3	1	2	1	2	1	3	0	3	2
S18	1	1	1	1	2	1	2	3	1	1	3	3	3	2	2	3	2	0	1
S19	1	1	0	0	0	0	1	0	1	0	0	0	1	1	0	1	1	1	0

[truncated: 2 more sheets: Consumer 3, Consumer 4]
