# Supplementary material for: Analysis of the key influencing factors of China’s cross-border e-commerce ecosystem based on the DEMATEL-ISM method
Source: PLoS One. 2023 Aug 10;18(8):e0287401. doi: 10.1371/journal.pone.0287401 (PMC10414612; doi:10.1371/journal.pone.0287401)
Supplement: S1 File — (ZIP) [file pone.0287401.s002.zip]

Archive with 3 entries (2 files):
- Calculation code/DEMATEL_ISM_Pro202011.m
- Calculation code/ISMPRO202011.m
- Calculation code/
