# Supplementary material for: Analysis of the key influencing factors of China’s cross-border e-commerce ecosystem based on the DEMATEL-ISM method
Source: PLoS One. 2023 Aug 10;18(8):e0287401. doi: 10.1371/journal.pone.0287401 (PMC10414612; doi:10.1371/journal.pone.0287401)
Supplement: S1 File — (ZIP) [file pone.0287401.s002.zip › Calculation code/DEMATEL_ISM_Pro202011.m]

clear all
close all
clc
fprintf('Ö±½ÓÓ°Ïì¾ØÕóÎª\n')
X=xlsread('c:\jsjg\bb.xls',1,'B2:X24')  %¶ÁÈ¡Excelµç×Ó±í¸ñÖÐµÄÊý¾Ý(Êý¾Ý·½Õó)
fprintf('Ó°ÏìÒòËØ¸öÊýÎª\n')
n=max(size(X))         %Ó°ÏìÒòËØµÄ¸öÊýÌáÈ¡
fprintf('Ã¿ÐÐÔªËØÖ®ºÍµÄ×î´óÖµÎª\n')
r1=max(sum(X'))        %¼ÆËãÃ¿ÐÐÖ®ºÍµÄ×î´óÖµ
fprintf('±ê×¼»¯Ó°Ïì¾ØÕóÎª\n')
Y=(1/r1).*X            %±ê×¼»¯Ó°Ïì¾ØÕó¼ÆËã
E=eye(n);               %Éú³Éµ¥Î»¾ØÕó
fprintf('×ÛºÏÓ°Ïì¾ØÕóÎª\n')
Z=Y*inv(E-Y)           %¼ÆËã×ÛºÏÓ°Ïì¾ØÕó
fprintf('Ó°Ïì¶ÈÎª\n')
A=sum(Z')              %¼ÆËãÓ°Ïì¶È(¾ØÕóZµÄÃ¿ÐÐÖ®ºÍ)
fprintf('±»Ó°Ïì¶ÈÎª\n')
B=sum(Z)               %¼ÆËã±»Ó°Ïì¶È(¾ØÕóZµÄÃ¿ÁÐÔªËØÖ®ºÍ)
fprintf('ÖÐÐÄ¶ÈÎª\n')
M=A+B                  %¼ÆËãÃ¿¸öÔªËØµÄÖÐÐÄ¶È
fprintf('Ô­Òò¶ÈÎª\n')
U=A-B                  %¼ÆËãÃ¿¸öÔªËØµÄÔ­Òò¶È
%%%%%¼ÆËã½á¹ûÊä³ö, °´ÕÕ:ÒòËØÐòºÅ,Ó°Ïì¶È,±»Ó°Ïì¶È,ÖÐÐÄ¶È,Ô­Òò¶ÈµÄË³Ðò%%%%%
xlswrite('c:\jsjg\c1.xls',Y,1,'B2')  %±ê×¼»¯Ó°Ïì¾ØÕó
xlswrite('c:\jsjg\c2.xls',Z,1,'B2')  %×ÛºÏÓ°Ïì¾ØÕó
qqq=1:n;
sc=[qqq' A' B' M' U']
xlswrite('c:\jsjg\c3.xls',sc,1,'A2')  %¼ÆËã½á¹û(Ð´ÈëË³Ðò:ÒòËØ,Ó°Ïì¶È,±»Ó°Ïì¶È,ÖÐÐÄ¶È,Ô­Òò¶È)
%%%%%%%%%%%%%%%%%%%%%%%%%%%%%
figure(1)   %»æÖÆÒò¹û¹ØÏµÍ¼
plot(M,U,'r*')  %ºá×ø±êÎªÖÐÐÄ¶È£¬×Ý×ø±êÎªÔ­Òò¶È
grid on
hold on
%title('Ô­Òò-½á¹û·ÖÎöÍ¼')
for k=1:n
    if k<10
        p=sprintf('S_{%1d}',k);
    else
        p=sprintf('S_{%2d}',k);
    end
   pp=num2str(p);
   text(M(k)-0.01,U(k)+0.05,pp,'rotation',0,'fontsize',12,'color',[0 0 1],'FontWeight','bold');
end
set(gca,'FontSize',12)
xlabel('ÖÐÐÄ¶È','fontsize',14)
ylabel('Ô­Òò¶È','fontsize',14)
%%%%%%%%%½âÊÍ½á¹¹Ä£ÐÍ%%%%%%%%%%%%%%%%%%
fprintf('--------------ãÐÖµÉèÖÃÈçÏÂ----------------\n')
r1=0.04     %ãÐÖµÉèÖÃ
ISMPRO202011(Z,r1)
%%%%%%%%%%¼ÆËã½áÊø%%%%%%%%%%%%%%%%%%%%%
