# Supplementary material for: Analysis of the key influencing factors of China’s cross-border e-commerce ecosystem based on the DEMATEL-ISM method
Source: PLoS One. 2023 Aug 10;18(8):e0287401. doi: 10.1371/journal.pone.0287401 (PMC10414612; doi:10.1371/journal.pone.0287401)
Supplement: S1 File — (ZIP) [file pone.0287401.s002.zip › Calculation code/ISMPRO202011.m]

function ISMOUT=ISMPRO202011(A,r1)
% % %%%%%%%%%%%%%%%%%%%%%%%%%%%%%%%%%%%%%%%%
% % % ISM½âÊÍ½á¹ûÄ£ÐÍ²ã¼¶»®·Ö³ÌÐò
% % % ÊäÈëAÎª×ÛºÏÓ°Ïì¾ØÕó(·½Õó)£¬r1ÎªãÐÖµ
n=max(size(A));
E=eye(n);
B=A+E;
fprintf('--------------¿É´ï¾ØÕóÈçÏÂ----------------\n')
K=(B>=r1) %¿É´ï¾ØÕó
K1=K; %±¸·Ý¿É´ï¾ØÕó
xlswrite('d:\jsjg\a2.xls',K,1,'A2')
fprintf('-----------½âÊÍ½á¹¹Ä£ÐÍ²ã¼¶»®·Ö-----------\n')
fprintf('---------------³éÈ¡µÄÒòËØ-----------------\n')
xh=1:n;  %Ö¸±êÐòºÅ
times=max(size(xh));
gjsx=[];  %¹Ç¼Ü¾ØÕóÖ¸±êË³Ðò
gjz=[];   %¹Ç¼Ü¾ØÕó
while times>0
    tx=[]; %ÌôÑ¡³öµÄÖ¸±ê
    ts=[]; %ÐèÒªÉ¾³ýµÄÐÐÁÐ
    for t=1:times
        temp1=[];
        temp2=[];
        temp=[];
        for i=1:times
           if K(t,i)==1 
                temp1=[temp1 i];
           end
           if  K(i,t)==1
               temp2=[temp2 i];
           end
        end
        temp=intersect(temp1,temp2);
        js1=max(size(temp));
        js2=max(size(temp1));
        if js1==js2
            if sum(sort(temp)==sort(temp1))==js1
                tx=[tx xh(t)];
                ts=[ts t];
            end
        end
    end
    tx
    ts;
    fprintf('---------------ÀÛ»ý³éÈ¡ÒòËØ---------------\n')
    gjsx=[gjsx tx]
    fprintf('-----------------------------------------\n')
    K(ts,:)=[];
    K(:,ts)=[];
    xh(ts)=[];
    linshi=size(xh);
%     times=max(size(xh));
    times=linshi(2);
end    
% fclose(fid1);

for i=1:n
    for j=1:n
        gjz(i,j)=K1(gjsx(i),gjsx(j));
    end
end
fprintf('---------------¹Ç¼ÜÖ¸±êË³Ðò---------------\n')
gjsx
fprintf('---------------¹Ç¼Ü¾ØÕóÈçÏÂ---------------\n')
gjz 
fprintf('-----------------------------------------\n')
%%%%%%%%%%%%%%%%%%%%%%%%%%%%%%%%%%%%
temp=1:n;
K1=double(K1);
xlswrite('c:\jsjg\a1.xls',temp,1,'B1') %¿É´ï¾ØÕóÐòºÅÐ´Èëa1±í¸ñ
xlswrite('c:\jsjg\a1.xls',temp',1,'A2') %¿É´ï¾ØÕóÐòºÅÐ´Èëa1±í¸ñ
xlswrite('c:\jsjg\a1.xls',K1,1,'B2') %¿É´ï¾ØÕóÐ´Èëa1±í¸ñ
%%%%%%%%%%%%%%%
xlswrite('c:\jsjg\a2.xls',gjsx,1,'B1') %¹Ç¼ÜÐòºÅË³ÐòÐ´Èëa2±í¸ñ
xlswrite('c:\jsjg\a2.xls',gjsx',1,'A2') %¹Ç¼ÜÐòºÅË³ÐòÐ´Èëa2±í¸ñ
xlswrite('c:\jsjg\a2.xls',gjz,1,'B2') %¹Ç¼Ü¾ØÕóÐ´Èëa2±í¸ñ
return
%%%%%%%%%%%%%%%%%%%%%%%%%%%%%%%%%%%%%%%%%%%%%%%%%%
