# Supplementary material for: Analysis of the key influencing factors of China’s cross-border e-commerce ecosystem based on the DEMATEL-ISM method
Source: PLoS One. 2023 Aug 10;18(8):e0287401. doi: 10.1371/journal.pone.0287401 (PMC10414612; doi:10.1371/journal.pone.0287401)
Supplement: S3 File — (ZIP) [file pone.0287401.s004.zip]

Archive with 8 entries (7 files):
- Questionnaire results file/Leader B.docx
- Questionnaire results file/Lei Bing.docx
- Questionnaire results file/Tang Feiyan.docx
- Questionnaire results file/Vice Director A.docx
- Questionnaire results file/Wei Mingxia.docx
- Questionnaire results file/Xiao Kaihong.docx
- Questionnaire results file/Yan Shuai.docx
- Questionnaire results file/
